# Supplementary material for: Relationship Between Head Trauma History and Motor Subtype in Early Parkinson’s Disease
Source: Medicina (Kaunas). 2026 May 30;62(6):1058. doi: 10.3390/medicina62061058 (PMC13303936; doi:10.3390/medicina62061058)
Supplement: Supplementary file 1 [file medicina-62-01058-s001.zip]

Archive with 1 entries (1 files):
- medicina-4263526-supplementary.pdf
